# Supplementary material for: ﻿Another new species of the genus Habrophlebia Eaton, 1881 (Ephemeroptera, Leptophlebiidae) from the Maghreb
Source: Zookeys. 2023 Dec 11;1186:47–70. doi: 10.3897/zookeys.1186.112796 (PMC10729008; doi:10.3897/zookeys.1186.112796)
Supplement: XML Treatment for Habrophlebia dakkii [file zookeys.1186.112796-treatment1.xml]

<!DOCTYPE tp:taxon-treatment
  PUBLIC "-//TaxonX//DTD Taxonomic Treatment Publishing DTD v0 20100105//EN" "tax-treatment-NSO.dtd">
<tp:taxon-treatment xmlns:tp="http://www.plazi.org/taxpub"><tp:treatment-meta><kwd-group><label>Taxon classification</label><kwd>
                <named-content content-type="kingdom">Animalia</named-content>
              </kwd><kwd>
                <named-content content-type="order">Ephemeroptera</named-content>
              </kwd><kwd>
                <named-content content-type="family">Leptophlebiidae</named-content>
              </kwd></kwd-group><mixed-citation publication-type="journal"><person-group><name><surname>El Alami</surname><given-names>Majida</given-names></name><name><surname>Vuataz</surname><given-names>Laurent</given-names></name><name><surname>El Yaagoubi</surname><given-names>Sara</given-names></name><name><surname>Sartori</surname><given-names>Michel</given-names></name></person-group><article-title>﻿Another new species of the genus <italic><tp:taxon-name><tp:taxon-name-part taxon-name-part-type="genus" reg="Habrophlebia">Habrophlebia</tp:taxon-name-part></tp:taxon-name></italic> Eaton, 1881 (<tp:taxon-name><tp:taxon-name-part taxon-name-part-type="order">Ephemeroptera</tp:taxon-name-part></tp:taxon-name>, <tp:taxon-name><tp:taxon-name-part taxon-name-part-type="family">Leptophlebiidae</tp:taxon-name-part></tp:taxon-name>) from the Maghreb</article-title><source>Zookeys</source><day>11</day><month>12</month><year>2023</year><volume>1186</volume><fpage>47</fpage><lpage>70</lpage><pub-id pub-id-type="doi">10.3897/zookeys.1186.112796</pub-id></mixed-citation></tp:treatment-meta><tp:nomenclature><label>﻿</label><tp:taxon-name>
              <object-id xmlns:xlink="http://www.w3.org/1999/xlink" content-type="arpha" xlink:type="simple">0DC4D940-8F29-5037-9C57-5C3C5357C9FC</object-id>
              <tp:taxon-name-part taxon-name-part-type="genus" reg="Habrophlebia">Habrophlebia</tp:taxon-name-part>
              <tp:taxon-name-part taxon-name-part-type="species" reg="dakkii">dakkii</tp:taxon-name-part>
              <object-id xmlns:xlink="http://www.w3.org/1999/xlink" content-type="zoobank" xlink:type="simple">https://zoobank.org/D4B71565-041B-417A-8575-8348702DCF73</object-id>
            </tp:taxon-name><tp:taxon-authority>El Alami, Sartori &amp; Vuataz</tp:taxon-authority><tp:taxon-status xmlns:xlink="http://www.w3.org/1999/xlink" xlink:type="simple">sp. nov.</tp:taxon-status><xref ref-type="fig" rid="F2">Figs 2</xref><xref ref-type="fig" rid="F3">, 3</xref><xref ref-type="fig" rid="F4">, 4</xref><xref ref-type="fig" rid="F5">, 5</xref><xref ref-type="fig" rid="F6">, 6</xref><xref ref-type="fig" rid="F7">, 7</xref><xref ref-type="fig" rid="F8">, 8</xref><tp:nomenclature-citation-list><tp:nomenclature-citation><tp:taxon-name>
                  <tp:taxon-name-part taxon-name-part-type="genus" reg="Habrophlebia">Habrophlebia</tp:taxon-name-part>
                </tp:taxon-name><comment>sp. in <xref ref-type="bibr" rid="B22">El Alami 2002</xref>; <xref ref-type="bibr" rid="B48">Khadri et al. 2017</xref>; <xref ref-type="bibr" rid="B28">El Bazi et al. 2017</xref>.</comment></tp:nomenclature-citation><tp:nomenclature-citation><tp:taxon-name>
                  <tp:taxon-name-part taxon-name-part-type="genus" reg="Habrophlebia">Habrophlebia</tp:taxon-name-part>
                </tp:taxon-name><comment>sp.1 in <xref ref-type="bibr" rid="B25">El Alami et al. 2022a</xref>.</comment></tp:nomenclature-citation></tp:nomenclature-citation-list></tp:nomenclature><tp:treatment-sec sec-type="material" id="SECID0EUKAG"><title>Material examined.</title><p><bold><italic>Holotype</italic></bold>: one nymph in ethanol (GBIFCH01133087), Morocco, Chefchaouen Province, S4 Oued Amazithen, Loc. El Ouesteyine; <named-content xmlns:xlink="http://www.w3.org/1999/xlink" content-type="dwc:verbatimCoordinates" xlink:type="simple"><named-content content-type="geo-json" specific-use="{&#34;type&#34;:&#34;Point&#34;,&#34;coordinates&#34;:[-4.921117,35.288317]}" id="NCID0ECLAG" xlink:type="simple">35°17.299'N, 4°55.267'W</named-content></named-content>; alt. 483 m; 2.IX.2021; S. El Yaagoubi leg.; <named-content xmlns:xlink="http://www.w3.org/1999/xlink" content-type="dwc:institutional_code" xlink:title="Muséum Cantonal des Sciences Naturelles" xlink:href="http://grbio.org/institution/musee-zoologique-0" xlink:type="simple">MZL</named-content>. <bold><italic>Paratypes</italic></bold>. Morocco, Chefchaouen Province, same data as holotype; 9 nymphs in ethanol (GBIFCH01133086); 1 nymph on slide (GBIFCH01144258-DNA); <named-content xmlns:xlink="http://www.w3.org/1999/xlink" content-type="dwc:institutional_code" xlink:title="Muséum Cantonal des Sciences Naturelles" xlink:href="http://grbio.org/institution/musee-zoologique-0" xlink:type="simple">MZL</named-content>; same locality as holotype; 19.IX.2014; Khadri leg.; 2 nymphs in ethanol (GBIFCH01133083); <named-content xmlns:xlink="http://www.w3.org/1999/xlink" content-type="dwc:institutional_code" xlink:title="Muséum Cantonal des Sciences Naturelles" xlink:href="http://grbio.org/institution/musee-zoologique-0" xlink:type="simple">MZL</named-content> • Chefchaouen Province, S7 Oued Harakat, Loc. Mezine village; <named-content xmlns:xlink="http://www.w3.org/1999/xlink" content-type="dwc:verbatimCoordinates" xlink:type="simple"><named-content content-type="geo-json" specific-use="{&#34;type&#34;:&#34;Point&#34;,&#34;coordinates&#34;:[-5.346117,35.102217]}" id="NCID0EZLAG" xlink:type="simple">35°6.133'N, 5°20.767'W</named-content></named-content>; alt. 740 m; 31.III.2021; S. El Yaagoubi leg.; 6 nymphs in ethanol (GBIFCH01133085); 1 nymph on slide (GBIFCH01144257-DNA); same locality, 29.II.2020; 1 nymph on slide (GBIFCH00970950); <named-content xmlns:xlink="http://www.w3.org/1999/xlink" content-type="dwc:institutional_code" xlink:title="Muséum Cantonal des Sciences Naturelles" xlink:href="http://grbio.org/institution/musee-zoologique-0" xlink:type="simple">MZL</named-content> • Chefchaouen Province, S5 Oued Sidi Yahia Aarab, Loc. Sidi Yahia Aarab; <named-content xmlns:xlink="http://www.w3.org/1999/xlink" content-type="dwc:verbatimCoordinates" xlink:type="simple"><named-content content-type="geo-json" specific-use="{&#34;type&#34;:&#34;Point&#34;,&#34;coordinates&#34;:[-4.893750,35.286317]}" id="NCID0EFMAG" xlink:type="simple">35°17.179'N, 4°53.625'W</named-content></named-content>; alt. 347 m; 18.VI.2014; M. El Alami leg.; 2 nymphs in ethanol (GBIFCH01133079); <named-content xmlns:xlink="http://www.w3.org/1999/xlink" content-type="dwc:institutional_code" xlink:title="Muséum Cantonal des Sciences Naturelles" xlink:href="http://grbio.org/institution/musee-zoologique-0" xlink:type="simple">MZL</named-content>; 4 nymphs in ethanol; 1 nymph on slide; <abbrev xmlns:xlink="http://www.w3.org/1999/xlink" xlink:title="Laboratoire d’Ecologie, Systématique et Conservation de la Biodiversité" id="ABBRID0EOMAG" xlink:type="simple">LESCB</abbrev>; same locality, 27.XI.2021; S. El Yaagoubi leg.; 1 nymph in ethanol (GBIFCH01133080); 1 nymph on slide (GBIFCH01144259-DNA); <named-content xmlns:xlink="http://www.w3.org/1999/xlink" content-type="dwc:institutional_code" xlink:title="Muséum Cantonal des Sciences Naturelles" xlink:href="http://grbio.org/institution/musee-zoologique-0" xlink:type="simple">MZL</named-content> • Chefchaouen Province, S6 Oued Jnane Nich, Loc. Jnane Nich; <named-content xmlns:xlink="http://www.w3.org/1999/xlink" content-type="dwc:verbatimCoordinates" xlink:type="simple"><named-content content-type="geo-json" specific-use="{&#34;type&#34;:&#34;Point&#34;,&#34;coordinates&#34;:[-4.868800,35.269760]}" id="NCID0EZMAG" xlink:type="simple">35°16.1856'N, 4°52.128'W</named-content></named-content>; alt. 215 m; 12.VIII.2021; S. El Yaagoubi leg.; 3 nymphs in ethanol; <abbrev xmlns:xlink="http://www.w3.org/1999/xlink" xlink:title="Laboratoire d’Ecologie, Systématique et Conservation de la Biodiversité" id="ABBRID0E5MAG" xlink:type="simple">LESCB</abbrev> • Chefchaouen Province, S8 Oued Ima sunna, Loc. Tanaqoub; <named-content xmlns:xlink="http://www.w3.org/1999/xlink" content-type="dwc:verbatimCoordinates" xlink:type="simple"><named-content content-type="geo-json" specific-use="{&#34;type&#34;:&#34;Point&#34;,&#34;coordinates&#34;:[-5.393400,35.092217]}" id="NCID0EFNAG" xlink:type="simple">35°5.533'N, 5°23.604'W</named-content></named-content>; alt. 684 m; 31.III.2021; S. El Yaagoubi leg.; 2 nymphs in ethanol (GBIFCH01133084); 1 nymph on slide (GBIFCH00970948-DNA); <named-content xmlns:xlink="http://www.w3.org/1999/xlink" content-type="dwc:institutional_code" xlink:title="Muséum Cantonal des Sciences Naturelles" xlink:href="http://grbio.org/institution/musee-zoologique-0" xlink:type="simple">MZL</named-content>; 1 nymph in ethanol; 1 nymph on slide; <abbrev xmlns:xlink="http://www.w3.org/1999/xlink" xlink:title="Laboratoire d’Ecologie, Systématique et Conservation de la Biodiversité" id="ABBRID0EONAG" xlink:type="simple">LESCB</abbrev> • Chefchaouen Province; S1 Oued Kelâa, Loc. Akchour; <named-content xmlns:xlink="http://www.w3.org/1999/xlink" content-type="dwc:verbatimCoordinates" xlink:type="simple"><named-content content-type="geo-json" specific-use="{&#34;type&#34;:&#34;Point&#34;,&#34;coordinates&#34;:[-5.169067,35.238883]}" id="NCID0EVNAG" xlink:type="simple">35°14.333'N, 05°10.144'W</named-content></named-content>; alt. 460 m; 17.IV.2008; M. El Alami leg.; 3 nymphs in ethanol (GBIFCH01133088); <named-content xmlns:xlink="http://www.w3.org/1999/xlink" content-type="dwc:institutional_code" xlink:title="Muséum Cantonal des Sciences Naturelles" xlink:href="http://grbio.org/institution/musee-zoologique-0" xlink:type="simple">MZL</named-content>; 13 nymphs in ethanol, 1 nymph on slide; <abbrev xmlns:xlink="http://www.w3.org/1999/xlink" xlink:title="Laboratoire d’Ecologie, Systématique et Conservation de la Biodiversité" id="ABBRID0E5NAG" xlink:type="simple">LESCB</abbrev> • Chefchaouen Province, S2 Oued Talambote, Loc. usine électrique; <named-content xmlns:xlink="http://www.w3.org/1999/xlink" content-type="dwc:verbatimCoordinates" xlink:type="simple"><named-content content-type="geo-json" specific-use="{&#34;type&#34;:&#34;Point&#34;,&#34;coordinates&#34;:[-5.229492,35.277750]}" id="NCID0EFOAG" xlink:type="simple">35°16.665'N, 5°13.46.171'W</named-content></named-content>; alt. 129 m; 2.VI.2021; S. El Yaagoubi leg.; 20 nymphs in ethanol; <abbrev xmlns:xlink="http://www.w3.org/1999/xlink" xlink:title="Laboratoire d’Ecologie, Systématique et Conservation de la Biodiversité" id="ABBRID0EKOAG" xlink:type="simple">LESCB</abbrev> • Chefchaouen Province, S3 Oued Laou, Loc. Afertane; <named-content xmlns:xlink="http://www.w3.org/1999/xlink" content-type="dwc:verbatimCoordinates" xlink:type="simple"><named-content content-type="geo-json" specific-use="{&#34;type&#34;:&#34;Point&#34;,&#34;coordinates&#34;:[-5.187350,35.348733]}" id="NCID0EROAG" xlink:type="simple">35°20.924'N, 5°11.241'W</named-content></named-content>; alt. 55 m; 4.VI.2022; S. El Yaagoubi leg.; 20 nymphs in ethanol; <abbrev xmlns:xlink="http://www.w3.org/1999/xlink" xlink:title="Laboratoire d’Ecologie, Systématique et Conservation de la Biodiversité" id="ABBRID0EWOAG" xlink:type="simple">LESCB</abbrev>.</p><p>• Tetouan Province, S9 Oued El Hamma, Loc. Jbel Laalam; <named-content xmlns:xlink="http://www.w3.org/1999/xlink" content-type="dwc:verbatimCoordinates" xlink:type="simple"><named-content content-type="geo-json" specific-use="{&#34;type&#34;:&#34;Point&#34;,&#34;coordinates&#34;:[-5.499217,35.389783]}" id="NCID0E6OAG" xlink:type="simple">35°23.387'N, 5°29.953'W</named-content></named-content>; alt. 200 m; 20.IV.2021; S. El Yaagoubi leg.; 6 nymphs in ethanol (GBIFCH01133076);1 nymph on slide (GBIFCH00970944-DNA); <named-content xmlns:xlink="http://www.w3.org/1999/xlink" content-type="dwc:institutional_code" xlink:title="Muséum Cantonal des Sciences Naturelles" xlink:href="http://grbio.org/institution/musee-zoologique-0" xlink:type="simple">MZL</named-content>; same locality; 20.II.2022; S. El Yaagoubi leg.; 9 nymphs in ethanol; 1 nymph on slide; <abbrev xmlns:xlink="http://www.w3.org/1999/xlink" xlink:title="Laboratoire d’Ecologie, Systématique et Conservation de la Biodiversité" id="ABBRID0EIPAG" xlink:type="simple">LESCB</abbrev> • Tetouan Province, S10 Oued Tisgris, Loc. Hammadesh; <named-content xmlns:xlink="http://www.w3.org/1999/xlink" content-type="dwc:verbatimCoordinates" xlink:type="simple"><named-content content-type="geo-json" specific-use="{&#34;type&#34;:&#34;Point&#34;,&#34;coordinates&#34;:[-5.533883,35.367217]}" id="NCID0EPPAG" xlink:type="simple">35°22.033'N, 5°32.033'W</named-content></named-content>; alt. 505 m; 20.IV.2021; S. El Yaagoubi leg.; 8 nymphs in ethanol (GBIFCH01133077); 1 nymph on slide (GBIFCH00970946-DNA); <named-content xmlns:xlink="http://www.w3.org/1999/xlink" content-type="dwc:institutional_code" xlink:title="Muséum Cantonal des Sciences Naturelles" xlink:href="http://grbio.org/institution/musee-zoologique-0" xlink:type="simple">MZL</named-content>; same data; 7 nymphs in ethanol; <abbrev xmlns:xlink="http://www.w3.org/1999/xlink" xlink:title="Laboratoire d’Ecologie, Systématique et Conservation de la Biodiversité" id="ABBRID0EYPAG" xlink:type="simple">LESCB</abbrev> • Tetouan Province, S11 Oued Taida, Loc. Beni idder; <named-content xmlns:xlink="http://www.w3.org/1999/xlink" content-type="dwc:verbatimCoordinates" xlink:type="simple"><named-content content-type="geo-json" specific-use="{&#34;type&#34;:&#34;Point&#34;,&#34;coordinates&#34;:[-5.538050,35.368367]}" id="NCID0E6PAG" xlink:type="simple">35°22.102'N, 5°32.283'W</named-content></named-content>; alt. 507 m; 16.VII.2021; S. El Yaagoubi leg.; 7 nymphs in ethanol (GBIFCH01133081); 1 nymph on slide (GBIFCH01144262-DNA); <named-content xmlns:xlink="http://www.w3.org/1999/xlink" content-type="dwc:institutional_code" xlink:title="Muséum Cantonal des Sciences Naturelles" xlink:href="http://grbio.org/institution/musee-zoologique-0" xlink:type="simple">MZL</named-content>; same locality; 15.V.2017; M. El Alami leg.; 4 nymphs in ethanol; <abbrev xmlns:xlink="http://www.w3.org/1999/xlink" xlink:title="Laboratoire d’Ecologie, Systématique et Conservation de la Biodiversité" id="ABBRID0EIQAG" xlink:type="simple">LESCB</abbrev>.</p><p>• Larache Province, S14 Oued Stah, Loc. Tzroute; <named-content xmlns:xlink="http://www.w3.org/1999/xlink" content-type="dwc:verbatimCoordinates" xlink:type="simple"><named-content content-type="geo-json" specific-use="{&#34;type&#34;:&#34;Point&#34;,&#34;coordinates&#34;:[-5.531383,35.276383]}" id="NCID0ERQAG" xlink:type="simple">35°16.583'N, 5°31.883'W</named-content></named-content>; alt. 766 m; 2.V.2021; S. El Yaagoubi leg.; 16 nymphs in ethanol (GBIFCH01133078); 2 nymphs on slide (GBIFCH00970945-DNA, GBIFCH01144261-DNA); <named-content xmlns:xlink="http://www.w3.org/1999/xlink" content-type="dwc:institutional_code" xlink:title="Muséum Cantonal des Sciences Naturelles" xlink:href="http://grbio.org/institution/musee-zoologique-0" xlink:type="simple">MZL</named-content>; same data; 8 nymphs in ethanol; 2 nymphs on slide; <abbrev xmlns:xlink="http://www.w3.org/1999/xlink" xlink:title="Laboratoire d’Ecologie, Systématique et Conservation de la Biodiversité" id="ABBRID0E1QAG" xlink:type="simple">LESCB</abbrev>; same locality; 18.VI.2022; S. El Yaagoubi leg.; 5 nymphs in ethanol; 1 nymph on slide; <abbrev xmlns:xlink="http://www.w3.org/1999/xlink" xlink:title="Laboratoire d’Ecologie, Systématique et Conservation de la Biodiversité" id="ABBRID0E5QAG" xlink:type="simple">LESCB</abbrev>.</p><p>• Ouezzane Province, S13 Oued Qoub, Loc. Souk El Had; <named-content xmlns:xlink="http://www.w3.org/1999/xlink" content-type="dwc:verbatimCoordinates" xlink:type="simple"><named-content content-type="geo-json" specific-use="{&#34;type&#34;:&#34;Point&#34;,&#34;coordinates&#34;:[-5.421667,35.021383]}" id="NCID0EHRAG" xlink:type="simple">35°1.283'N, 5°25.300'W</named-content></named-content>; alt. 143 m; 11.IV.2021; S. El Yaagoubi leg.; 5 nymphs in ethanol (GBIFCH01133082); 1 nymph on slide (GBIFCH00970947-DNA); <named-content xmlns:xlink="http://www.w3.org/1999/xlink" content-type="dwc:institutional_code" xlink:title="Muséum Cantonal des Sciences Naturelles" xlink:href="http://grbio.org/institution/musee-zoologique-0" xlink:type="simple">MZL</named-content>; same data; 4 nymphs in ethanol; <abbrev xmlns:xlink="http://www.w3.org/1999/xlink" xlink:title="Laboratoire d’Ecologie, Systématique et Conservation de la Biodiversité" id="ABBRID0EQRAG" xlink:type="simple">LESCB</abbrev>; same locality; 3.VI.2022; S. El Yaagoubi leg.; 2 nymphs in ethanol; <abbrev xmlns:xlink="http://www.w3.org/1999/xlink" xlink:title="Laboratoire d’Ecologie, Systématique et Conservation de la Biodiversité" id="ABBRID0EURAG" xlink:type="simple">LESCB</abbrev> • Ouezzane Province, S12 Oued Loukkos, Loc. Souk El Had; <named-content xmlns:xlink="http://www.w3.org/1999/xlink" content-type="dwc:verbatimCoordinates" xlink:type="simple"><named-content content-type="geo-json" specific-use="{&#34;type&#34;:&#34;Point&#34;,&#34;coordinates&#34;:[-5.420550,35.022500]}" id="NCID0E2RAG" xlink:type="simple">35°1.350'N, 5°25.233'W</named-content></named-content>; alt. 140 m; 11.IV.2021; S. El Yaagoubi leg.; 2 nymphs in ethanol; <abbrev xmlns:xlink="http://www.w3.org/1999/xlink" xlink:title="Laboratoire d’Ecologie, Systématique et Conservation de la Biodiversité" id="ABBRID0EASAG" xlink:type="simple">LESCB</abbrev>.</p></tp:treatment-sec><tp:treatment-sec sec-type="description" id="SECID0EESAG"><title>Description.</title><p><bold>Nymph. <italic>Coloration and dimensions</italic>.</bold> Body length of final instar, excluding caudal filaments, 5.2 to 6.5 mm for male and 5.5 to 8 mm for female. Cerci as long as body length. General dark brown coloration with light brown to yellowish markings mainly on abdominal terga. The whole cuticle is shagreened.</p><p><bold><italic>Head</italic></bold>. General coloration light brown; paler area between compound eyes and lateral ocelli; between ocelli, a dark brown mark not reaching the clypeus distally, and extending laterally in front of the compound eyes; vertex sutures yellowish, well visible (Fig. <xref ref-type="fig" rid="F2">2</xref>). Upper portion of male eyes reddish-brown. Antenna with pedicel greyish brown, scape and filament yellowish.</p><fig id="F2" position="float" orientation="portrait"><object-id xmlns:xlink="http://www.w3.org/1999/xlink" content-type="doi" xlink:type="simple">10.3897/zookeys.1186.112796.figure2</object-id><object-id xmlns:xlink="http://www.w3.org/1999/xlink" content-type="arpha" xlink:type="simple">DF7C1915-53B3-51C3-A903-886C66E33692</object-id><label>Figure 2.</label><caption><p><italic><tp:taxon-name><tp:taxon-name-part taxon-name-part-type="genus" reg="Habrophlebia">Habrophlebia</tp:taxon-name-part><tp:taxon-name-part taxon-name-part-type="species" reg="dakkii">dakkii</tp:taxon-name-part></tp:taxon-name></italic> sp. nov., habitus of the nymph <bold>A</bold> dorsal view <bold>B</bold> ventral view <bold>C</bold> lateral view. Scale bar: 1 mm.</p></caption><graphic xmlns:xlink="http://www.w3.org/1999/xlink" xlink:href="zookeys-1186-047_article-112796__-g002.jpg" position="float" orientation="portrait" xlink:type="simple" id="oo_950366.jpg"><uri content-type="original_file" xlink:type="simple">https://binary.pensoft.net/fig/950366</uri></graphic></fig><p><bold><italic>Labrum</italic></bold> rectangular (Fig. <xref ref-type="fig" rid="F3">3A, B</xref>), ca 2× wider than long; dorsal surface covered distally with scattered stout setae, proximally with long and thin setae; anterior margin with a row of stout, long and spatulate setae medially; emargination narrow, U-shaped with six flat denticles (Fig. <xref ref-type="fig" rid="F3">3C</xref>); ventral surface with two bunches of stout setae medially.</p><fig id="F3" position="float" orientation="portrait"><object-id xmlns:xlink="http://www.w3.org/1999/xlink" content-type="doi" xlink:type="simple">10.3897/zookeys.1186.112796.figure3</object-id><object-id xmlns:xlink="http://www.w3.org/1999/xlink" content-type="arpha" xlink:type="simple">FE70AD6E-B72B-5DAB-B272-6D2AF9557A5C</object-id><label>Figure 3.</label><caption><p><italic><tp:taxon-name><tp:taxon-name-part taxon-name-part-type="genus" reg="Habrophlebia">Habrophlebia</tp:taxon-name-part><tp:taxon-name-part taxon-name-part-type="species" reg="dakkii">dakkii</tp:taxon-name-part></tp:taxon-name></italic> sp. nov., nymphal mouthparts <bold>A</bold> labrum, dorsal view <bold>B</bold> labrum, ventral view <bold>C</bold> emargination of the labrum <bold>D</bold> left mandible <bold>E</bold> right mandible. Scale bars: 100 µm (<bold>A, B</bold>), 50 µm (<bold>C</bold>), 200 µm (<bold>D, E</bold>).</p></caption><graphic xmlns:xlink="http://www.w3.org/1999/xlink" xlink:href="zookeys-1186-047_article-112796__-g003.jpg" position="float" orientation="portrait" xlink:type="simple" id="oo_950367.jpg"><uri content-type="original_file" xlink:type="simple">https://binary.pensoft.net/fig/950367</uri></graphic></fig><p><bold><italic>Mandibles</italic></bold> similar to other <italic><tp:taxon-name><tp:taxon-name-part taxon-name-part-type="genus" reg="Habrophlebia">Habrophlebia</tp:taxon-name-part></tp:taxon-name></italic> species (Fig. <xref ref-type="fig" rid="F3">3D, E</xref>).</p><p><bold><italic>Maxilla</italic></bold> (Fig. <xref ref-type="fig" rid="F4">4</xref>) stocky, subapical row of 6 or 7 pectinate setae (Fig. <xref ref-type="fig" rid="F4">4A</xref>); maxillary palp with three segments, segment 1 and 2 subequal in length, and longer than segment 3; segment 3 triangular a little bit 1.5× longer than wide at base; all setae on palp segments stout and entire (Fig. <xref ref-type="fig" rid="F4">4B</xref>).</p><fig id="F4" position="float" orientation="portrait"><object-id xmlns:xlink="http://www.w3.org/1999/xlink" content-type="doi" xlink:type="simple">10.3897/zookeys.1186.112796.figure4</object-id><object-id xmlns:xlink="http://www.w3.org/1999/xlink" content-type="arpha" xlink:type="simple">31AC960D-6FE9-52FC-BA19-101D265B09AF</object-id><label>Figure 4.</label><caption><p><italic><tp:taxon-name><tp:taxon-name-part taxon-name-part-type="genus" reg="Habrophlebia">Habrophlebia</tp:taxon-name-part><tp:taxon-name-part taxon-name-part-type="species" reg="dakkii">dakkii</tp:taxon-name-part></tp:taxon-name></italic> sp. nov., nymphal mouthparts <bold>A</bold> maxilla <bold>B</bold> maxillary palp <bold>C</bold> labium <bold>D</bold> hypopharynx. Scale bars: 200 µm (<bold>A, C, D</bold>), 100 µm (<bold>B</bold>).</p></caption><graphic xmlns:xlink="http://www.w3.org/1999/xlink" xlink:href="zookeys-1186-047_article-112796__-g004.jpg" position="float" orientation="portrait" xlink:type="simple" id="oo_950368.jpg"><uri content-type="original_file" xlink:type="simple">https://binary.pensoft.net/fig/950368</uri></graphic></fig><p><bold><italic>Hypopharynx</italic></bold> with highly developed superlinguae terminated by a membranous digitation (Fig. <xref ref-type="fig" rid="F4">4D</xref>).</p><p><bold><italic>Labium</italic></bold> (Fig. <xref ref-type="fig" rid="F4">4C</xref>) with rhomboid glossae, outer margin and apex covered by short, broad setae; paraglossae enlarged laterally, covered with fine and long setae on the dorsal surface; with long, thick setae on the outer margin; labial palp with three segments, inner margin of segment 1 highly dilated near the middle, about 0.8× longer than the maximum width, segments 2 as long as segment 3, ca 0.7× length of segment 1; segment 3 ca 1.6× longer than wide at base, conical shape and the inner margin with one row of longer and robust setae.</p><p><bold><italic>Thorax</italic>.
              </bold> Pro- and mesonotum yellowish to light brown, with greyish brown maculae, on medium and lateral margins (Fig. <xref ref-type="fig" rid="F2">2A</xref>).</p><p><bold><italic>Legs</italic></bold> light to medium brown; dorsal surface of femora almost entirely washed with greyish brown macula; tarsi and tibiae generally lighter, except sometimes in mature nymphs.</p><p><bold><italic>Fore legs</italic></bold> (Fig. <xref ref-type="fig" rid="F5">5A</xref>) femora elongated, ca 1.2× longer than wide, upper surface covered with long, entire and pointed setae; fore tibiae subequal in length to femora, outer margin with thin and long setae, inner margin with several rows of long stout and feathered setae especially near apex; tarsi 0.4× length of tibiae, outer margin with long and thin setae, inner margin with long and pointed feathered setae.</p><p><bold><italic>Middle legs</italic></bold> similar to fore legs, femora ca 2.5× longer than wide, dorsal surface of femora with more numerous and slightly longer stout and pointed setae; tibiae and femora of subequal length; tarsi 0.5× length of tibiae.</p><p><bold><italic>Hind legs</italic></bold> (Fig. <xref ref-type="fig" rid="F5">5B</xref>) with femora 2.8× longer than wide, dorsal surface covered with stout, long, pointed and feathered setae (Fig. <xref ref-type="fig" rid="F5">5C</xref>); ventral surface with few feathered setae; hind tibiae as long as hind femora, outer margin with scattered stout, pointed setae; inner margin with stout, pointed, scattered setae; tarsi 0.4× length of tibiae, outer margin with long and thin setae, inner margin with long, stout, pointed setae. Claws (Fig. <xref ref-type="fig" rid="F5">5D</xref>) of all legs slightly hooked, with 15 to 18 long, thin, pointed denticles that decrease in size from the apex to the tarsus.</p><fig id="F5" position="float" orientation="portrait"><object-id xmlns:xlink="http://www.w3.org/1999/xlink" content-type="doi" xlink:type="simple">10.3897/zookeys.1186.112796.figure5</object-id><object-id xmlns:xlink="http://www.w3.org/1999/xlink" content-type="arpha" xlink:type="simple">826ABEF6-39B3-59F6-9E38-0750C1E9E563</object-id><label>Figure 5.</label><caption><p><italic><tp:taxon-name><tp:taxon-name-part taxon-name-part-type="genus" reg="Habrophlebia">Habrophlebia</tp:taxon-name-part><tp:taxon-name-part taxon-name-part-type="species" reg="dakkii">dakkii</tp:taxon-name-part></tp:taxon-name></italic> sp. nov., nymphal legs <bold>A</bold> fore femur <bold>B</bold> hind femur <bold>C</bold> setae on upper face of hind femur <bold>D</bold> claw. Scale bars: 200 µm (<bold>A, B</bold>); 50 µm (<bold>C</bold>); 100 µm (<bold>D</bold>).</p></caption><graphic xmlns:xlink="http://www.w3.org/1999/xlink" xlink:href="zookeys-1186-047_article-112796__-g005.jpg" position="float" orientation="portrait" xlink:type="simple" id="oo_950369.jpg"><uri content-type="original_file" xlink:type="simple">https://binary.pensoft.net/fig/950369</uri></graphic></fig><fig id="F6" position="float" orientation="portrait"><object-id xmlns:xlink="http://www.w3.org/1999/xlink" content-type="doi" xlink:type="simple">10.3897/zookeys.1186.112796.figure6</object-id><object-id xmlns:xlink="http://www.w3.org/1999/xlink" content-type="arpha" xlink:type="simple">BAF4811A-811A-540A-ABF4-FBE31AA6020D</object-id><label>Figure 6.</label><caption><p><italic><tp:taxon-name><tp:taxon-name-part taxon-name-part-type="genus" reg="Habrophlebia">Habrophlebia</tp:taxon-name-part><tp:taxon-name-part taxon-name-part-type="species" reg="dakkii">dakkii</tp:taxon-name-part></tp:taxon-name></italic> sp. nov., posterior margin of abdominal tergites IV to IX of the nymph. Scale bar: 100 µm.</p></caption><graphic xmlns:xlink="http://www.w3.org/1999/xlink" xlink:href="zookeys-1186-047_article-112796__-g006.jpg" position="float" orientation="portrait" xlink:type="simple" id="oo_950370.jpg"><uri content-type="original_file" xlink:type="simple">https://binary.pensoft.net/fig/950370</uri></graphic></fig><p><bold><italic>Abdomen</italic>.
              </bold> Grey to dark brownish terga with characteristic light markings (Fig. <xref ref-type="fig" rid="F2">2A</xref>). Tergites I-II with a dark brown color, terga III–IX with two sublateral elongated dark brown maculae, joining on the posterior margin, leaving two lateral light areas pronounced on tergites III–VIII; posterior marking sometimes absent on tergites IX−X. Sternite I entirely greyish brown (Fig. <xref ref-type="fig" rid="F2">2B</xref>); sternites II−VIII yellowish with lateral, anterior and posterior bands brown, and two parasagittal nervous ganglia greyish browns; sternite IX lighter brown, in male nymphs with genitalia well visible and styliger plate dark brown. Posterolateral expansions only on segments VIII and IX. Posterior margin of tergite IX with well-developed narrow and pointed spines, ca 2–3× longer than wide at base (Fig. <xref ref-type="fig" rid="F6">6</xref>); shape and size of posterior spines on abdominal segments V to VIII similar, a little bit smaller than those on segment IX; tergites I–IV with barely visible spines (Fig. <xref ref-type="fig" rid="F6">6</xref>).</p><p><bold><italic>Gills</italic></bold> present on segments I–VII; all gills long and large; first gill (Fig. <xref ref-type="fig" rid="F7">7A</xref>) with dorsal lamella bearing 3 or 4 filaments, ventral lamella with 2–3 filaments, gills II−VII (Fig. <xref ref-type="fig" rid="F7">7B–D</xref>) with 3–4 and 6–9 filaments on the ventral and dorsal lamella respectively. Cerci and paracercus yellowish brown, medium brown in mature nymphs (Fig. <xref ref-type="fig" rid="F2">2A–C</xref>).</p><fig id="F7" position="float" orientation="portrait"><object-id xmlns:xlink="http://www.w3.org/1999/xlink" content-type="doi" xlink:type="simple">10.3897/zookeys.1186.112796.figure7</object-id><object-id xmlns:xlink="http://www.w3.org/1999/xlink" content-type="arpha" xlink:type="simple">C06F94E9-CE84-52BD-94DB-60BD8F936819</object-id><label>Figure 7.</label><caption><p><italic><tp:taxon-name><tp:taxon-name-part taxon-name-part-type="genus" reg="Habrophlebia">Habrophlebia</tp:taxon-name-part><tp:taxon-name-part taxon-name-part-type="species" reg="dakkii">dakkii</tp:taxon-name-part></tp:taxon-name></italic> sp. nov., nymphal gills <bold>A</bold> gill I <bold>B</bold> gill III <bold>C</bold> gill IV <bold>D</bold> gill VII.</p></caption><graphic xmlns:xlink="http://www.w3.org/1999/xlink" xlink:href="zookeys-1186-047_article-112796__-g007.jpg" position="float" orientation="portrait" xlink:type="simple" id="oo_950371.jpg"><uri content-type="original_file" xlink:type="simple">https://binary.pensoft.net/fig/950371</uri></graphic></fig><p><bold>Eggs</bold> ovoid, ca 155 µm x 80 µm, without ribs; chorion surface regularly decorated by numerous and small granulations (Fig. <xref ref-type="fig" rid="F8">8</xref>).</p><fig id="F8" position="float" orientation="portrait"><object-id xmlns:xlink="http://www.w3.org/1999/xlink" content-type="doi" xlink:type="simple">10.3897/zookeys.1186.112796.figure8</object-id><object-id xmlns:xlink="http://www.w3.org/1999/xlink" content-type="arpha" xlink:type="simple">68F0F902-5037-5EE6-B72D-5EA730E3569E</object-id><label>Figure 8.</label><caption><p><italic><tp:taxon-name><tp:taxon-name-part taxon-name-part-type="genus" reg="Habrophlebia">Habrophlebia</tp:taxon-name-part><tp:taxon-name-part taxon-name-part-type="species" reg="dakkii">dakkii</tp:taxon-name-part></tp:taxon-name></italic> sp. nov., egg <bold>A</bold> overview of the chorionic structure <bold>B</bold> detail of the chorion with micropyle. Scale bar: 50 µm.</p></caption><graphic xmlns:xlink="http://www.w3.org/1999/xlink" xlink:href="zookeys-1186-047_article-112796__-g008.jpg" position="float" orientation="portrait" xlink:type="simple" id="oo_950372.jpg"><uri content-type="original_file" xlink:type="simple">https://binary.pensoft.net/fig/950372</uri></graphic></fig><p><bold>Imago.</bold> Unknown.</p></tp:treatment-sec><tp:treatment-sec sec-type="etymology" id="SECID0EV6AG"><title>Etymology.</title><p>The first author dedicates this species to her former mentor, Professor Dakki Mohamed. He contributed significantly to her training and specialization in the hydrobiological study of Moroccan streams.</p></tp:treatment-sec><tp:treatment-sec sec-type="Molecular analysis" id="SECID0E16AG"><title>Molecular analysis.</title><p>The COI data set was &gt; 97% complete and included 26% of parsimony informative sites. Pairwise COI distances across all sequences ranged from 0% to 18.2%. All species delimitation methods were fully congruent in delimiting nine <italic><tp:taxon-name><tp:taxon-name-part taxon-name-part-type="genus" reg="Habrophlebia">Habrophlebia</tp:taxon-name-part></tp:taxon-name></italic> MOTUs (Fig. <xref ref-type="fig" rid="F9">9</xref>). Among these, the 11 sequences from the new species formed a strongly supported monophyletic clade, closely related to the sequence of <italic><tp:taxon-name><tp:taxon-name-part taxon-name-part-type="genus" reg="Habrophlebia">H.</tp:taxon-name-part></tp:taxon-name></italic> sp. 1 from Spain (Andalusia) from which it exhibits a minimal p-distance of 0.9%. According to our species delimitation methods, both lineages were grouped into a single <abbrev xmlns:xlink="http://www.w3.org/1999/xlink" xlink:title="Molecular Operational Taxonomic Units" id="ABBRID0ESABG" xlink:type="simple">MOTU</abbrev>. Similarly, the sequences of <italic><tp:taxon-name><tp:taxon-name-part taxon-name-part-type="genus" reg="Habrophlebia">H.</tp:taxon-name-part><tp:taxon-name-part taxon-name-part-type="species" reg="djurdjurensis">djurdjurensis</tp:taxon-name-part></tp:taxon-name></italic> and <italic><tp:taxon-name><tp:taxon-name-part taxon-name-part-type="genus" reg="Habrophlebia">H.</tp:taxon-name-part><tp:taxon-name-part taxon-name-part-type="species" reg="hassainae">hassainae</tp:taxon-name-part></tp:taxon-name></italic> formed two distinct, well-supported, sister clades, that were merged into the same <abbrev xmlns:xlink="http://www.w3.org/1999/xlink" xlink:title="Molecular Operational Taxonomic Units" id="ABBRID0EMBBG" xlink:type="simple">MOTU</abbrev> (Fig. <xref ref-type="fig" rid="F9">9</xref>). The overall mean p-distance within MOTUs was 1.0% (mean range: 0.4%–1.9%), while the overall mean p-distance between MOTUs was 12.9% (mean range: 7.0%–16.9%). The maximum p-distance within MOTUs varied from 1.3% (<italic><tp:taxon-name><tp:taxon-name-part taxon-name-part-type="genus" reg="Habrophlebia">H.</tp:taxon-name-part></tp:taxon-name></italic> sp. 4) to 4.2% (<italic><tp:taxon-name><tp:taxon-name-part taxon-name-part-type="genus" reg="Habrophlebia">H.</tp:taxon-name-part><tp:taxon-name-part taxon-name-part-type="species" reg="djurdjurensis">djurdjurensis</tp:taxon-name-part></tp:taxon-name></italic> + <italic><tp:taxon-name><tp:taxon-name-part taxon-name-part-type="genus" reg="Habrophlebia">H.</tp:taxon-name-part><tp:taxon-name-part taxon-name-part-type="species" reg="hassainae">hassainae</tp:taxon-name-part></tp:taxon-name></italic>). The minimum p-distance between MOTUs ranged from 6.7% (<italic><tp:taxon-name><tp:taxon-name-part taxon-name-part-type="genus" reg="Habrophlebia">H.</tp:taxon-name-part></tp:taxon-name></italic> sp. 3–<italic><tp:taxon-name><tp:taxon-name-part taxon-name-part-type="genus" reg="Habrophlebia">H.</tp:taxon-name-part><tp:taxon-name-part taxon-name-part-type="species" reg="eldae">eldae</tp:taxon-name-part></tp:taxon-name></italic>) to 12.3% (<italic><tp:taxon-name><tp:taxon-name-part taxon-name-part-type="genus" reg="Habrophlebia">H.</tp:taxon-name-part><tp:taxon-name-part taxon-name-part-type="species" reg="fusca">fusca</tp:taxon-name-part></tp:taxon-name></italic>–<italic><tp:taxon-name><tp:taxon-name-part taxon-name-part-type="genus" reg="Habrophlebia">H.</tp:taxon-name-part><tp:taxon-name-part taxon-name-part-type="species" reg="lauta">lauta</tp:taxon-name-part></tp:taxon-name></italic>). The maximum p-distance within the new species was 1.5%, whereas it was 1.8% for both <italic><tp:taxon-name><tp:taxon-name-part taxon-name-part-type="genus" reg="Habrophlebia">H.</tp:taxon-name-part><tp:taxon-name-part taxon-name-part-type="species" reg="djurdjurensis">djurdjurensis</tp:taxon-name-part></tp:taxon-name></italic> and <italic><tp:taxon-name><tp:taxon-name-part taxon-name-part-type="genus" reg="Habrophlebia">H.</tp:taxon-name-part><tp:taxon-name-part taxon-name-part-type="species" reg="hassainae">hassainae</tp:taxon-name-part></tp:taxon-name></italic>. The minimum p-distance between the new species and <italic><tp:taxon-name><tp:taxon-name-part taxon-name-part-type="genus" reg="Habrophlebia">H.</tp:taxon-name-part></tp:taxon-name></italic> sp. 1 was 0.9%, and between <italic><tp:taxon-name><tp:taxon-name-part taxon-name-part-type="genus" reg="Habrophlebia">H.</tp:taxon-name-part><tp:taxon-name-part taxon-name-part-type="species" reg="djurdjurensis">djurdjurensis</tp:taxon-name-part></tp:taxon-name></italic> and <italic><tp:taxon-name><tp:taxon-name-part taxon-name-part-type="genus" reg="Habrophlebia">H.</tp:taxon-name-part><tp:taxon-name-part taxon-name-part-type="species" reg="hassainae">hassainae</tp:taxon-name-part></tp:taxon-name></italic> was 2.1%.</p><fig id="F9" position="float" orientation="portrait"><object-id xmlns:xlink="http://www.w3.org/1999/xlink" content-type="doi" xlink:type="simple">10.3897/zookeys.1186.112796.figure9</object-id><object-id xmlns:xlink="http://www.w3.org/1999/xlink" content-type="arpha" xlink:type="simple">0786EC89-6A0B-5A95-9CED-C14892D69D7D</object-id><label>Figure 9.</label><caption><p>Bayesian (BEAST) maximum clade credibility COI tree of the genus <italic><tp:taxon-name><tp:taxon-name-part taxon-name-part-type="genus" reg="Habrophlebia">Habrophlebia</tp:taxon-name-part></tp:taxon-name></italic> in the West Palearctic. Branch ends labelled with GBIF or 79JJ30 codes indicate newly sequenced specimens; the other codes correspond to sequences obtained from various sources (see material and methods). Colored vertical boxes indicate species delimitation hypothesis (MOTUs) according to the <abbrev xmlns:xlink="http://www.w3.org/1999/xlink" xlink:title="Assemble Species by Automatic Partitioning" id="ABBRID0E2FBG" xlink:type="simple">ASAP</abbrev>, mPTP, and <abbrev xmlns:xlink="http://www.w3.org/1999/xlink" xlink:title="General Mixed Yule-Coalescent" id="ABBRID0E6FBG" xlink:type="simple">GMYC</abbrev> methods. For each <abbrev xmlns:xlink="http://www.w3.org/1999/xlink" xlink:title="Molecular Operational Taxonomic Units" id="ABBRID0EDGBG" xlink:type="simple">MOTU</abbrev>, the corresponding species names (where available) and the country (-region) of origin is provided, with the newly described species and associated GBIF codes specified in bold. Circles on branches indicate Bayesian posterior probabilities &gt; 0.9. The outgroup branches are presented in grey, along with their corresponding labels and species names.</p></caption><graphic xmlns:xlink="http://www.w3.org/1999/xlink" xlink:href="zookeys-1186-047_article-112796__-g009.jpg" position="float" orientation="portrait" xlink:type="simple" id="oo_950373.jpg"><uri content-type="original_file" xlink:type="simple">https://binary.pensoft.net/fig/950373</uri></graphic></fig></tp:treatment-sec><ref-list><ref id="B22"><mixed-citation xmlns:xlink="http://www.w3.org/1999/xlink" xlink:type="simple"><person-group><name name-style="western"><surname>El Alami</surname><given-names>M</given-names></name></person-group> (<year>2002</year>) Taxonomie, écologie et biogéographie des Ephéméroptères du Rif (Nord du Maroc). Thèse Doctorat d’Etat. Université Abdelmalek Essaâdi.</mixed-citation></ref><ref id="B48"><mixed-citation xmlns:xlink="http://www.w3.org/1999/xlink" xlink:type="simple"><person-group><name name-style="western"><surname>Khadri</surname><given-names>O</given-names></name><name name-style="western"><surname>El Alami</surname><given-names>M</given-names></name><name name-style="western"><surname>El Bazi</surname><given-names>R</given-names></name><name name-style="western"><surname>Slimani</surname><given-names>M</given-names></name></person-group> (<year>2017</year>) <article-title><tp:taxon-name><tp:taxon-name-part taxon-name-part-type="order">Ephemeroptera</tp:taxon-name-part></tp:taxon-name>’s diversity and ecology in streams of the ultramafic massif of Beni Bousera and in the adjacent non-ultramafic sites (NW, Morocco).</article-title><source>Journal of Materials &amp; Environmental Sciences</source><volume>8</volume>: <fpage>3508</fpage>–<lpage>3523</lpage>.</mixed-citation></ref><ref id="B28"><mixed-citation xmlns:xlink="http://www.w3.org/1999/xlink" xlink:type="simple"><person-group><name name-style="western"><surname>El Bazi</surname><given-names>R</given-names></name><name name-style="western"><surname>El Alami</surname><given-names>M</given-names></name><name name-style="western"><surname>Khadri</surname><given-names>O</given-names></name><name name-style="western"><surname>Errochdi</surname><given-names>S</given-names></name><name name-style="western"><surname>Slimani</surname><given-names>M</given-names></name><name name-style="western"><surname>Bennas</surname><given-names>N</given-names></name></person-group> (<year>2017</year>) <article-title>Projet du parc naturel de Bouhachem (Nord-Ouest du Maroc) II: <tp:taxon-name><tp:taxon-name-part taxon-name-part-type="order">Ephemeroptera</tp:taxon-name-part></tp:taxon-name>, <tp:taxon-name><tp:taxon-name-part taxon-name-part-type="order">Plecoptera</tp:taxon-name-part></tp:taxon-name>, <tp:taxon-name><tp:taxon-name-part taxon-name-part-type="order">Trichoptera</tp:taxon-name-part></tp:taxon-name>.</article-title><source>Boletin de la SEA</source><volume>61</volume>: <fpage>55</fpage>–<lpage>66</lpage>. [SEA]</mixed-citation></ref><ref id="B25"><mixed-citation xmlns:xlink="http://www.w3.org/1999/xlink" xlink:type="simple"><person-group><name name-style="western"><surname>El Alami</surname><given-names>M</given-names></name><name name-style="western"><surname>El Yaagoubi</surname><given-names>S</given-names></name><name name-style="western"><surname>Gattolliat</surname><given-names>J-L</given-names></name><name name-style="western"><surname>Sartori</surname><given-names>M</given-names></name><name name-style="western"><surname>Dakki</surname><given-names>M</given-names></name></person-group> (<year>2022a</year>) Diversity and Distribution of Mayflies from Morocco (<tp:taxon-name><tp:taxon-name-part taxon-name-part-type="order">Ephemeroptera</tp:taxon-name-part></tp:taxon-name>, <tp:taxon-name><tp:taxon-name-part taxon-name-part-type="class">Insecta</tp:taxon-name-part></tp:taxon-name>). Diversity 14(6): e498. <ext-link xlink:href="10.3390/d14060498" ext-link-type="doi" xlink:type="simple">https://doi.org/10.3390/d14060498</ext-link></mixed-citation></ref></ref-list></tp:taxon-treatment>
